# Supplementary material for: Antibacterial Peptide NP-6 Affects Staphylococcus aureus by Multiple Modes of Action
Source: Int J Mol Sci. 2022 Jul 15;23(14):7812. doi: 10.3390/ijms23147812 (PMC9319634; doi:10.3390/ijms23147812)
Supplement: Supplementary file 1 [file ijms-23-07812-s001.zip]

Archive with 1 entries (1 files):
- ijms-1770926-supplementary.pdf
